# Supplementary material for: Cancer-derived small extracellular vesicles promote angiogenesis by heparin-bound, bevacizumab-insensitive VEGF, independent of vesicle uptake
Source: Commun Biol. 2019 Oct 18;2:386. doi: 10.1038/s42003-019-0609-x (PMC6802217; doi:10.1038/s42003-019-0609-x)
Supplement: Supplementary file 3 — Supplementary Data 1 [file 42003_2019_609_MOESM3_ESM.xlsx]

## Sheet: Fig1c
No. of migrating endothelial cells
	DMSO				CPZ				DYN
Expt:	1	2	3	4	1	2	3	4	1	2	3	4
No sEV	22.5	18.5	23.5	22	22.5	17	22	19	23	12.5	22	11.5
ES2 sEV	182	196.5	198	201	208.5	193	188	164.5	209.5	183.5	204.5	189
HCT116 sEV	163	187	185	157	162	212.5	188	161	150	164	182	179
786-0 sEV	287	282.5	277.5	271	292.5	258	273	286.5	285.5	282	265	272.5

## Sheet: Fig1e
No. of tubes
	DMSO				CPZ				DYN
Expt:	1	2	3	4	1	2	3	4	1	2	3	4
No sEV	53	49.5	42	35	40	32	44	54.5	54.5	60.5	37.5	52
ES2 sEV	99.5	86.5	95.5	90.5	89.5	79	88	82	106.5	94	107	95
HCT116 sEV	79	83.5	77.5	90	92	82.5	62.5	82.5	93.5	79.5	68.5	86.5
786-O sEV	71.5	91	77.5	90	78	66.5	72.5	86.5	76.5	89	71.5	72

## Sheet: Fig1g
PKH26 MFI
			ES2 sEV
Expt	No sEV + DMSO	sEV + DMSO	sEV + CPZ	sEV + DYN
1	2.15	7.93	2.92	2.74
2	2.11	6.44	2.27	2.27
3	1.83	6.32	1.89	2.15
			HCT116 sEV
Expt	No sEV + DMSO	sEV + DMSO	sEV + CPZ	sEV + DYN
1	2.11	5.37	3.16	3
2	1.93	3.96	2.64	2.59
3	2.05	5.28	2.55	2.55
			786-0 sEV
Expt	No sEV + DMSO	sEV + DMSO	sEV + CPZ	sEV + DYN
1	2.11	9.22	4.18	4.78
2	1.81	7.57	2.89	3.69
3	1.93	9.02	2.46	3.11
