# Supplementary material for: Cancer-derived small extracellular vesicles promote angiogenesis by heparin-bound, bevacizumab-insensitive VEGF, independent of vesicle uptake
Source: Commun Biol. 2019 Oct 18;2:386. doi: 10.1038/s42003-019-0609-x (PMC6802217; doi:10.1038/s42003-019-0609-x)
Supplement: Supplementary file 4 — Supplementary Data 2 [file 42003_2019_609_MOESM4_ESM.xlsx]

## Sheet: Fig2b
CD63 ELISA
	sEV lysate			intact sEV
	1	2	3	1	2	3
ES2	262.222	293.472	359.444	307.361	286.528	303.889
HCT116	244.861	321.25	290	279.583	293.472	303.889
786-O	338.611	307.361	300.417	328.194	425.417	349.028
TSG101 ELISA
	sEV lysate			intact sEV
	1	2	3	1	2	3
ES2	3507.2	3824.21	3795.39	135.447	193.084	193.084
HCT116	5178.67	4573.49	5265.13	884.726	971.182	1028.82
786-O	3997.12	3737.75	4227.67	308.357	193.084	20.1729
VEGF ELISA
	sEV lysate			intact sEV
	1	2	3	1	2	3
ES2	5715.92	7407.05	4755.57	5473.01	7150.64	5854.62
HCT116	10263.8	12631.4	11651.2	10304.3	14362.2	13131.3
786-O	16026.3	26399	23571.2	13880.6	25677.9	26626
GROa ELISA
	sEV lysate			intact sEV
	1	2	3	1	2	3
ES2	7932.3	10304.6	7021.7	7231.38	9826.47	6013.95
HCT116	110.713	-160.248	-102.326	94.7829	-142.541	-110.078
786-O	8959.78	7873.84	8494.57	8776.58	5988.05	7920.93
IL-8 ELISA
	sEV lysate			intact sEV
	1	2	3	1	2	3
ES2	7298.4	8458.16	9936.51	7432.18	8674.9	10460.3
HCT116	921.591	96.022	337.213	104.05	480.11	242.207
786-O	6941.66	5534.98	8492.06	6956.52	7880.66	7920.64
FGF-2 ELISA
	sEV lysate			intact sEV
	1	2	3	1	2	3
ES2	461.235	1151.62	752.551	201.975	219.469	420.918
HCT116	405.679	354.277	522.959	140.247	28.909	46.7687
786-O	232.839	248.673	171.599	115.556	2.655	65.136
