# Supplementary material for: Cancer-derived small extracellular vesicles promote angiogenesis by heparin-bound, bevacizumab-insensitive VEGF, independent of vesicle uptake
Source: Commun Biol. 2019 Oct 18;2:386. doi: 10.1038/s42003-019-0609-x (PMC6802217; doi:10.1038/s42003-019-0609-x)
Supplement: Supplementary file 5 — Supplementary Data 3 [file 42003_2019_609_MOESM5_ESM.xlsx]

## Sheet: Fig3b
No. of tubes
	DMSO				Axitinib				Vandetanib
Expt	1	2	3	4	1	2	3	4	1	2	3	4
No sEV	27.5	32.5	38.5	32	26.5	27.5	21.5	26	23.5	19.5	22.5	19
ES2 sEV	61.5	70	74	73.5	42	50	46.5	39	25.5	27.5	32.5	21
HCT116 sEV	63	61.5	69	72.5	46	33.5	43.5	31	27.5	26	14.5	25.5
786-O sEV	68	62	66	62.5	28.5	38.5	36.5	38.5	28.5	33	14	18.5
rVEGF165	58.5	54.5	59	69.5	36.5	27.5	46.5	37.5	29	24	30.5	32.5

## Sheet: Fig3d
No. of tubes
	control Ig				VEGFR2 Ab
Expt	1	2	3	4	1	2	3	4
No sEV	28	29	40.5	30.5	41.5	29.5	29	19
ES2 sEV	72	65.5	82.5	80.5	36.5	40	25	33.5
HCT116 sEV	72	61	63.5	67	40	40.5	26	32
786-O sEV	72.5	75.5	81	72	32	25.5	23	29.5
rVEGF165	49	56	62	66	20	15	21.5	29.5

## Sheet: Fig3f
VEGF ELISA (pg/mL)
Expt	ES2 whole CM	ES2 sEV-dep CM	HCT116 whole CM	HCT116 sEV-dep CM
1	934.656	628.67	1240.64	706.275
2	959.047	590.976	1165.25	857.051
3	928.004	520.022	1165.25	777.228

## Sheet: Fig3h
No. of tubes
Expt	No CM	ES2 whole CM	ES2 sEV-dep CM	HCT116 whole CM	HCT116 sEV-dep CM
1	29.3333	49	34.6667	62.6667	45
2	22	47.5	30.75	60	39
3	21	43.3333	40.3333	62.3333	41.6667
4	18.5	49.25	31.75	50.25	33.5

## Sheet: Table I
VEGF concentration in ascites
			Expt	VEGF concentration (pg/mL)
ovarian cancer patient ascites	P1	whole ascites	1	2365.42
			2	2259.78
		sEV-depleted ascites	1	1480.73
			2	1388.3
	P2	whole ascites	1	1084.6
			2	1111.01
		sEV-depleted ascites	1	794.11
			2	741.29
	P3	whole ascites	1	4029.16
			2	4081.97
		sEV-depleted ascites	1	3065.24
			2	3131.27
	P4	whole ascites	1	1758.02
			2	1916.47
		sEV-depleted ascites	1	1335.49
			2	1388.3
	P5	whole ascites	1	1942.88
			2	1916.47
		sEV-depleted ascites	1	1375.1
			2	1322.28
	P6	whole ascites	1	1071.4
			2	1163.83
		sEV-depleted ascites	1	675.27
			2	741.29
ascites from mouse xenograft models	M1	whole ascites	1	12934.3
			2	12883.7
		sEV-depleted ascites	1	10102
			2	10961.8
	M2	whole ascites	1	12200.9
			2	12403.2
		sEV-depleted ascites	1	8761.76
			2	9697.42
	M3	whole ascites	1	13920.5
			2	13692.9
		sEV-depleted ascites	1	10683.7
			2	11366.4
	M4	whole ascites	1	8660.61
			2	8787.05
		sEV-depleted ascites	1	5449.03
			2	6005.37
	M5	whole ascites	1	13035.5
			2	13338.9
		sEV-depleted ascites	1	9874.44
			2	9975.59
	M6	whole ascites	1	11037.7
			2	10886
		sEV-depleted ascites	1	9014.65
			2	8736.48
