# Supplementary material for: Cancer-derived small extracellular vesicles promote angiogenesis by heparin-bound, bevacizumab-insensitive VEGF, independent of vesicle uptake
Source: Commun Biol. 2019 Oct 18;2:386. doi: 10.1038/s42003-019-0609-x (PMC6802217; doi:10.1038/s42003-019-0609-x)
Supplement: Supplementary file 6 — Supplementary Data 4 [file 42003_2019_609_MOESM6_ESM.xlsx]

## Sheet: Fig4b
No. of tubes
Expt	No sEV	ES2 VEGF+/+ sEV	ES2 VEGF-/- sEV	HCT116 VEGF+/+ sEV	HCT116 VEGF-/- sEV	rVEGF165
1	7	33.5	18	38.5	14	30.5
2	15.5	38.5	25.5	33.5	13.5	30
3	12.5	48.5	24	43	14.5	33
4	19	40	22	38.5	10.5	31.5

## Sheet: Fig4f
% i.p. tumor burden
Mouse	saline	VEGF+/+ sEV	VEGF-/- sEV	rVEGF165
1	5.5	30	24.2	21.4
2	12.2	41.9	20.2	18.1
3	7.1	26.9	7.6	17
4	12.6	34.9	13	8.9
5	13.7	20.4	2.2	13.4
6	1.1	25.3	17.1	16.7
CD31+ cells per field
Mouse	saline	VEGF+/+ sEV	VEGF-/- sEV	rVEGF165
1	55.5	210.25	115.75	179.75
2	51.5	244.5	113	186.5
3	42.75	257.25	74	217.75
4	84.75	167.5	91.25	147.75
5	91.25	146.25	63.5	126
6	44	186.25	51.25	168.5
Ascites volume (mL)
Mouse	saline	VEGF+/+ sEV	VEGF-/- sEV	rVEGF165
1	0	1500	200	1000
2	50	700	100	300
3	30	700	80	300
4	0	2100	0	200
5	50	400	10	150
6	10	500	20	100
