# Supplementary material for: Cancer-derived small extracellular vesicles promote angiogenesis by heparin-bound, bevacizumab-insensitive VEGF, independent of vesicle uptake
Source: Commun Biol. 2019 Oct 18;2:386. doi: 10.1038/s42003-019-0609-x (PMC6802217; doi:10.1038/s42003-019-0609-x)
Supplement: Supplementary file 7 — Supplementary Data 5 [file 42003_2019_609_MOESM7_ESM.xlsx]

## Sheet: Fig6a
VEGF concentration in conditioned media (pg/mL)
	Non-transfected			Transfected with VEGF121			Transfected with VEGF165			Transfected with VEGF189
Expt	1	2	3	1	2	3	1	2	3	1	2	3
ES2 VEGF-/-	nd	nd	nd	2611.13	2346.12	2444.22	2431.04	2250.95	2231.92	2700.44	2419.33	2488.14
HCT116 VEGF-/-	nd	nd	nd	2233.38	2417.86	2293.41	2294.88	2133.82	2127.97	1135.29	1226.06	1151.39
VEGF content in sEVs (pg/mg protein)
	Non-transfected			Transfected with VEGF121			Transfected with VEGF165			Transfected with VEGF189
Expt	1	2	3	1	2	3	1	2	3	1	2	3
ES2 VEGF-/-	nd	nd	nd	1563.62	1889.59	1784.44	3919.03	4118.82	4024.19	12247.1	12184	11868.6
HCT116 VEGF-/-	nd	nd	nd	1700.32	1574.13	1889.59	3572.03	4013.67	4371.19	8777.08	8913.77	8493.17
TSG101 content in sEVs (pg/mg protein)
	Non-transfected			Transfected with VEGF121			Transfected with VEGF165			Transfected with VEGF189
Expt	1	2	3	1	2	3	1	2	3	1	2	3
ES2 VEGF-/-	4168.82	4433.53	4242.35	3771.76	4301.18	4080.59	3933.53	3904.12	4110	4183.53	4154.12	4168.82
HCT116 VEGF-/-	3727.65	4110	3948.24	4095.29	4139.41	3918.82	3918.82	4036.47	3992.35	4198.23	4036.47	4007.06

## Sheet: Fig6b
VEGF concentration in conditioned media (pg/mL)
Expt	ES2 189 whole	ES2 189 sEV-dep	HCT 189 whole	HCT 189 sEV-dep
1	2122.16	355.114	1423.3	68.1818
2	2375	267.045	1241.48	286.932
3	2198.86	340.909	1125	93.75

## Sheet: Fig6c
VEGF concentration in conditioned media (pg/mL)
Expt	ES2 121 whole	ES2 121 sEV-dep	HCT 121 whole	HCT 121 sEV-dep
1	1894.89	1997.16	2207.39	2164.77
2	2247.16	2031.25	2096.59	2116.48
3	2343.75	2312.5	2156.25	2295.45

## Sheet: Fig6d
VEGF content in sEVs isolated from conditioned media (pg/mg)
	transfected with VEGF189			non-transfected + rVEGF189
Expt	1	2	3	1	2	3
ES2 VEGF-/-	13093.8	14778.9	13781.2	4180.27	3226.83	2783.37
HCT116 VEGF-/-	10876.5	10477.4	9324.39	2229.05	2273.39	1985.14

## Sheet: Fig6e
VEGF concentration in conditioned media (pg/mL)
Expt	CHO-K1	psgD-677
1	14897.8	15980.8
2	16291.6	13692.3
3	16045.7	15615.4
VEGF content in sEVs isolated from conditioned media (pg/mg)
Expt	CHO-K1	psgD-677
1	12699	6736.26
2	11758.7	6209.71
3	14512.3	6118.13

## Sheet: Fig6g
PKH67 MFI
Expt	Ig + No treatment	VEGF Ab+No treatment	VEGF Ab + heparinase	VEGF Ab + chondroitinase
1	1.73	2	1.71	1.93
2	1.65	2.34	1.81	2.14
3	1.61	2.23	1.73	2.22
Expt	Ig + No treatment	CD63 Ab + no treatment	CD63 Ab + heparinase	CD63 Ab + chondroitinase
1	1.76	2.25	2.23	2.27
2	1.73	2	1.93	1.96
3	1.65	2.34	2.32	2.35

## Sheet: Fig6h
VEGF concentration (pg/mL)
	time (h)	rVEGF 189	ES2 VEGF+/+ sEV	HCT116 VEGF+/+ sEV
	0	949.49	965.958	1018.34
		1050.51	1034.04	981.66
	0.5	1045.79	1034.04	1007.76
		954.211	1062.02	983.777
	1	765.389	1031.24	1013.4
		791.824	1059.22	1016.93
	3	677.587	925.853	960.499
		672.866	973.419	992.241
	6	562.406	935.18	965.437
		635.102	1076.94	978.839
	9	462.33	949.17	966.848
		383.969	1085.34	926.642
	12	294.279	1026.58	1001.41
		292.39	990.207	1052.2
	16	109.233	926.786	951.33
		128.116	1053.63	920.293
	24	26.1518	991.14	793.327
		14.8225	990.207	807.435
