# Supplementary material for: Cancer-derived small extracellular vesicles promote angiogenesis by heparin-bound, bevacizumab-insensitive VEGF, independent of vesicle uptake
Source: Commun Biol. 2019 Oct 18;2:386. doi: 10.1038/s42003-019-0609-x (PMC6802217; doi:10.1038/s42003-019-0609-x)
Supplement: Supplementary file 8 — Supplementary Data 6 [file 42003_2019_609_MOESM8_ESM.xlsx]

## Sheet: Fig7b
Relative OD450 nm
	VEGF capture Ab						HMW heparin
Expt	1	2	3	4	5	6	1	2	3	4	5	6
bevacizumab	0.792642	1.05351	1.15385	1.1087	0.913043	0.978261	0.491639	0.511706	0.511706	0.342391	0.570652	0.407609
VEGFR1/R2-Fc	0.887324	1.05634	1.05634	0.916667	1.08333	1	1.51485	1.12871	1.18812	1.25	0.833333	1.41667

## Sheet: Fig7d
exo-FITC MFI
bevacizumab					VEGFR1/R2-Fc
Expt	No sEV	ES2 VEGF+/+ sEV	ES2 VEGF-/- sEV		Expt	No sEV	ES2 VEGF+/+ sEV	ES2 VEGF-/- sEV
1	1.73	1.74	1.75		1	1.76	2.36	1.86
2	1.57	1.73	1.82		2	1.6	2.53	1.68
3	1.55	1.57	1.53		3	1.54	2.58	1.6
bevacizumab					VEGFR1/R2-Fc
Expt	No sEV	HCT116 VEGF+/+ sEV	HCT116 VEGF-/- sEV		Expt	No sEV	HCT116 VEGF+/+ sEV	HCT116 VEGF-/- sEV
1	1.72	1.76	1.81		1	1.76	3.24	1.83
2	1.73	1.67	1.6		2	1.72	2.73	1.73
3	1.68	1.73	1.75		3	1.63	3.19	1.73

## Sheet: Fig7e
unbound bevacizumab (ng/mL)
recombinant protein concentration (ng/mL)	rVEGF121	rVEGF165	rVEGF189		sEV protein concentration (mg/mL)	ES2 VEGF+/+ sEV	HCT116 VEGF+/+ sEV
0	50.2616	51.8237	49.4486		0	48.9637	47.5553
	49.3024	49.6592	51.1897			52.1503	53.1137
	50.436	48.517	49.3616			48.886	49.3309
0.78	49.1279	48.2771	49.4486		0.078	50.3627	51.5697
	44.7667	48.878	49.5357			49.5855	48.4817
	51.4835	49.2983	50.7547			50.1295	50.5661
1.56	45.4643	51.6433	46.0545		0.156	45.3886	49.0221
	41.5391	45.9333	49.0136			50.285	49.9485
	44.9411	50.4405	51.5377			46.399	46.0885
3.13	39.2707	47.0744	47.7956		0.313	47.2539	46.9377
	40.667	49.6592	47.1866			47.7202	47.4009
	41.9751	46.7146	48.6656			48.4974	48.1729
6.25	28.5414	47.1349	43.8795		0.625	46.943	46.6289
	30.461	45.5118	44.6625			50.285	49.9485
	29.9377	41.6648	44.9235			46.3212	46.0113
12.5	15.0206	41.7859	41.1814		1.25	48.1865	51.7241
	15.4566	42.4472	41.7904			49.0415	48.7133
	16.2425	35.6544	43.2695			48.2642	49.3309
25	5.6004	19.2452	32.4781		2.5	50.285	51.0293
	6.38524	20.328	34.3932			46.3212	48.1729
	6.82127	19.4862	34.3932			48.4974	50.2573
50	3.07043	6.80402	24.1239		5	49.4301	47.0149
	3.15764	7.0439	22.7319			48.4197	50.8749
	3.76807	7.46536	22.9929			48.1865	50.1801
unbound VEGFR1/R2-Fc (ng/mL)
recombinant protein concentration (ng/mL)	rVEGF121	rVEGF165	rVEGF189		sEV protein concentration (mg/mL)	ES2 VEGF+/+ sEV	HCT116 VEGF+/+ sEV
0	48.9204	50.9631	49.6839		0	48.9375	48.6842
	50.3017	47.2857	47.0498			49.8281	49.1935
	50.778	51.7511	53.2663			51.2344	52.1222
0.78	47.682	52.8018	49.0517		0.078	45.8438	41.4261
	48.2536	53.3797	52.318			49.4531	48.0051
	48.4917	49.0194	47.4186			50.25	56.1969
1.56	44.8242	49.4396	52.4233		0.156	48.9844	47.0289
	46.3484	49.8599	48.7883			53.2969	47.1986
	48.587	50.2802	47.524			50.2969	49.4058
3.13	43.6811	49.282	47.9454		0.313	52.125	48.1324
	45.7768	49.5972	48.7883			50.4844	51.5705
	46.1579	48.7567	46.3123			53.3438	50.5093
6.25	43.6335	45.8148	46.0489		0.625	47.1562	53.4805
	40.9662	44.8692	46.8391			45.4688	45.8404
	41.0615	43.9761	46.365			51.375	50.764
12.5	34.1552	37.8297	42.9407		1.25	47.8125	39.5586
	32.1071	40.0886	44.7319			49.6875	40.2801
	30.3925	38.4601	42.888			45.4219	37.7759
25	-3.61509	20.7561	33.6687		2.5	36.8438	28.3531
	-3.66272	20.546	36.0394			35.625	29.9236
	-3.66272	19.3377	36.6189			36.4219	34.8048
50	-4.13902	-3.93479	16.3365		5	26.8125	16.0866
	-4.18664	-3.93479	17.0214			30.1406	16.129
	-4.23427	-3.98732	16.1258			28.6406	19.5671

## Sheet: Fig7g
No. of tubes
	Control Ig			Bevacizumab			VEGFR1/R2-Fc
Expt	1	2	3	1	2	3	1	2	3
No sEV	10.5	14.5	11.5	9	7.5	7.5	6.5	6.5	8
ES2 sEV	35.5	32.5	38.5	34.5	39	32	15.5	13.5	16
HCT116 sEV	48	32	35.5	27	42.5	35.5	18	17.5	16
786-O sEV	48	44	50.5	40.5	41	49	12.5	10	5.5
rVEGF189	30	27.5	29	16	15.5	12.5	12	12.5	14.5
