# Supplementary material for: Cancer-derived small extracellular vesicles promote angiogenesis by heparin-bound, bevacizumab-insensitive VEGF, independent of vesicle uptake
Source: Commun Biol. 2019 Oct 18;2:386. doi: 10.1038/s42003-019-0609-x (PMC6802217; doi:10.1038/s42003-019-0609-x)
Supplement: Supplementary file 9 — Supplementary Data 7 [file 42003_2019_609_MOESM9_ESM.xlsx]

## Sheet: Fig8c-e
% i.p. tumor burden
Mouse	VEGF+/+ sEV + Cont Ig	VEGF+/+ sEV + BEV	rVEGF + Cont Ig	rVEGF + BEV
1	30.3	43.7	23.4	16.6
2	29.1	29.8	36.1	12
3	54.4	48.3	31.8	5.2
4	35.1	35.3	34.8	5.2
5	29.8	35.7	19.8	1.4
6	31.5	32.9	28.6	4.2
CD31+ cells per field
Mouse	VEGF+/+ sEV + Cont Ig	VEGF+/+ sEV + BEV	rVEGF + Cont Ig	rVEGF + BEV
1	241.5	229	220	57
2	225	237.5	219.6	60.8
3	234.75	315.5	191.6	30.4
4	253.75	248.75	205.4	33.6
5	288.25	280.5	196	29.6
6	237.25	248.25	198.6	44.4
Ascites volume (mL)
Mouse	VEGF+/+ sEV + Cont Ig	VEGF+/+ sEV + BEV	rVEGF + Cont Ig	rVEGF + BEV
1	600	1500	600	100
2	1000	400	1000	150
3	2500	2500	800	0
4	1300	700	900	0
5	1500	1800	250	50
6	1200	1300	550	70

## Sheet: Fig8f-g
Total VEGF (pg/mL)			sEV-VEGF (pg/mL)
Progressing	VEGF (pg/mL)		Progressing	VEGF (pg/mL)
Case			Case
1	568.107		1	96.872
2	362.544		2	70.111
3	348.134		3	54.672
4	868.42		4	209.062
5	945.274		5	153.482
6	241.09		6	36.145
7	1274.04		7	543.087
8	906.846		8	859.044
9	267.852		9	33.057
10	72.29		10	440.614
11	1073.36		11	135.984
stable or regressing			stable or regressing
Case			Case
1	296.67		1	79.374
2	31.07		2	21.736
3	1167.3		3	23.794
4	140.222		4	21.736
5	228.74		5	34.087
6	526.955		6	62.906
